# Supplementary material for: Inherently Area-Selective Atomic Layer Deposition of Manganese Oxide through Electronegativity-Induced Adsorption
Source: Molecules. 2021 May 20;26(10):3056. doi: 10.3390/molecules26103056 (PMC8161048; doi:10.3390/molecules26103056)
Supplement: Supplementary file 1 [file molecules-26-03056-s001.zip]

Archive with 1 entries (1 files):
- molecules-1203383-supplementary.pdf
